# Supplementary material for: A Bayesian decision support system for automated insulin doses in adults with type 1 diabetes on multiple daily injections: a randomized controlled trial
Source: Nat Commun. 2025 Sep 29;16:8593. doi: 10.1038/s41467-025-63671-0 (PMC12479799; doi:10.1038/s41467-025-63671-0)
Supplement: Supplementary file 4 — Source Data [file 41467_2025_63671_MOESM4_ESM.xlsx]

## Sheet: Fig. 2
Figure 2: Change in HbA1c (%) from baseline to Week 12
CTR (n=42) Week 12 - baseline	EXP (n=42) Week 12 - baseline
-0.5	-1.2
-1.1	-0.6
-0.3	-0.6
1.3	-1.9
-0.4	-1
0.1	-0.6
-0.2	0.2
-0.8	-1.8
0	-4.1
-0.1	-0.5
0.3	0.2
-0.6	-0.5
-0.5	-0.3
-1.2	-0.5
-0.3	-0.5
1.1	0.3
0.6	-0.2
-0.4	-0.1
0.6	0.1
0.3	-0.8
-0.9	-0.5
-0.2	-0.1
2	-1.8
-0.5	-0.4
0.1	-0.3
-1.8	0.4
-0.3	-0.5
-0.2	-0.1
-0.6	-2.1
0.1	-0.6
-1.8	0.2
0.5	0.1
-0.1	1.2
-0.2	-0.9
0.7	-0.4
-0.7	-0.1
-0.2	0.2
-0.3	-0.7
0.5	-0.5
-0.9	-0.4
0.5	0.2
0.4	-1.4

## Sheet: SF 2
Supplementary Fig. 2: Individual change in HbA1c (%) from baseline to Week 12
CTR (n=42) baseline	CTR (n=42) Week 12	EXP (n=42) baseline	EXP (n=42) Week 12
8.5	8	9.4	8.2
10.7	9.6	8.6	8
8.2	7.9	8.5	7.9
7.7	9	11.9	10
10	9.6	7.6	6.6
8.8	8.9	8.4	7.8
9	8.8	7.5	7.7
7.9	7.1	9.9	8.1
8.3	8.3	12.3	8.2
8.4	8.3	7.6	7.1
7.8	8.1	9.7	9.9
8.2	7.6	10.2	9.7
8.9	8.4	7.9	7.6
8.8	7.6	8.5	8
7.7	7.4	9	8.5
10.1	11.2	8.3	8.6
8.4	9	8.4	8.2
8.3	7.9	8.4	8.3
8.2	8.8	7.7	7.8
8.9	9.2	10.2	9.4
8.7	7.8	9.3	8.8
7.7	7.5	8.3	8.2
7.7	9.7	8.8	7
7.9	7.4	8	7.6
7.5	7.6	10	9.7
9.2	7.4	7.8	8.2
8.6	8.3	8.1	7.6
7.9	7.7	7.6	7.5
8.8	8.2	10.1	8
9.2	9.3	7.5	6.9
11.3	9.5	8.1	8.3
7.7	8.2	7.9	8
8.8	8.7	7.6	8.8
8.8	8.6	8.7	7.8
9.3	10	8.3	7.9
8	7.3	7.9	7.8
8.4	8.2	8.1	8.3
11.9	11.6	9	8.3
8.2	8.7	7.5	7
8.1	7.2	7.6	7.2
7.8	8.3	8.5	8.7
8.2	8.6	8.1	6.7

## Sheet: SF 3
Distribution of mean daily app use vs. change in HbA1c (%) from baseline
CTR (n=42)		EXP (n=42)
Overall mean daily app use	Change in HbA1c (%)	Overall mean daily app use	Change in HbA1c (%)
4.10714	-0.5	3.42857	-1.2
3.5	-1.1	3.28571	-0.6
4.57143	-0.3	3.45238	-0.6
3.09524	1.3	3.2381	-1.9
3.63095	-0.4	4.35714	-1
1.35714	0.1	3.7381	-0.6
3.2381	-0.2	4.5	0.2
4.18182	-0.8	3.05952	-1.8
3.97619	0	4.60714	-4.1
3.89286	-0.1	4.05952	-0.5
4.40476	0.3	4.58333	0.2
5.03571	-0.6	4.42857	-0.5
5.9881	-0.5	4.88095	-0.3
5.14286	-1.2	3.58333	-0.5
1.72619	-0.3	4.02381	-0.5
5.11905	1.1	4.57143	0.3
4.14286	0.6	3.94048	-0.2
3.28571	-0.4	5.59524	-0.1
3.39286	0.6	5.21429	0.1
1.60714	0.3	3.82143	-0.8
3.60714	-0.9	5.03571	-0.5
5.08333	-0.2	2.59524	-0.1
2.94286	2	6.27381	-1.8
4.2619	-0.5	4.4881	-0.4
3.7381	0.1	4.75	-0.3
4.0119	-1.8	4.85714	0.4
4.61905	-0.3	4.09524	-0.5
6.27381	-0.2	6.08333	-0.1
3.64935	-0.6	3.79762	-2.1
4.0119	0.1	3.40476	0.2
3.86905	-1.8	4.28571	0.1
3.84524	0.5	7.47619	1.2
4.54762	-0.1	3.22619	-0.9
4.75	-0.2	4.44048	-0.4
2.61905	0.7	5.19048	-0.1
4.92857	-0.7	4.95238	0.2
4.52381	-0.2	3.92857	-0.7
1.32143	-0.3	4.04762	-0.5
4.88095	0.5	3.21429	-0.4
4.7381	-0.9	4.78571	0.2
4.45238	0.5	5.14286	-1.4
3.44048	0.4	5.96429	-0.6

## Sheet: SF 4
Diabetes Treatment Satisfaction Questionnaire
	CTR mean scores (n=11)				EXP mean scores (n=11)
Survey items	Baseline	Month 1	Month 2	Month 3	Baseline	Month 1	Month 2	Month 3
1. Current Tx satisfaction	4	5	5.2	5.18182	4.36364	4.81818	5.2	5.09091
2. Frequency of being unacceptably high	3	2.54545	2.9	2.54545	3.81818	2.90909	2.7	2.90909
3. Frequency of being unacceptably low	2.81818	2.72727	2.3	2.18182	2.18182	2.18182	2.8	1.54545
4. Current Tx convenience	3.63636	4.90909	5	5.18182	4.18182	4.81818	5.4	5.27273
5. Diabetes comprehension satisfaction	4.36364	4.72727	5	4.72727	4.72727	5.09091	5.4	5.18182
6. Recommending iBolus app to others	N/A	5.36364	5.6	5.45455	N/A	5.36364	5.4	5.45455
7. Satisfaction with continuing current Tx	3.45455	5.54545	5.5	5.45455	4.27273	5.27273	5.5	5.36364
8. Personalized adjustment satisfaction	N/A	N/A	N/A	N/A	N/A	4.81818	5.1	4.81818

## Sheet: SF 5
mHealth App Usability Questionnaire
Survey items	CTR mean scores (n=11)	EXP mean scores (n=11)
1. App was easy to use	6.75	6.81818
2. Easy to learn how to use app.	6.75	6.90909
3. App interface allowed me to use all the functions	6.66667	6.81818
4. I could recover easily and quickly when making mistakes	6.33333	6.63636
5. I like the app interface	6.66667	6.81818
6. Info in app was organized; I could easily find info I needed.	6.75	7
7. App provided info to track progress of my action	6.5	6.72727
8. I feel comfortable using this app in social settings	6.83333	6.81818
9. Time involved using this app has been fitting for me	6.58333	6.90909
10. I would use this app again	6.83333	6.90909
11. Overall, I am satisfied with this app	6.66667	6.90909
12. App would be useful for my health and well-being	6.58333	6.81818
13. App helped me manage my health effectively	6.5	6.72727
14. App has all functions and capabilities I expected	6.33333	6.45455
15. App could be used when Internet connection was poor/not available	6.83333	6.90909
16. App provides an acceptable way to receive healthcare services (tracking/managing data)	6.66667	6.81818
